# Supplementary material for: Comparative Physiology and Transcriptome Analysis Provides Insights into the Regulatory Mechanism of Albinotic Bambusa oldhamii
Source: Plants (Basel). 2023 Dec 6;12(24):4090. doi: 10.3390/plants12244090 (PMC10747108; doi:10.3390/plants12244090)
Supplement: Supplementary file 1 [file plants-12-04090-s001.zip]

Archive with 1 entries (1 files):
- plants-2639632-supplementary.pdf
